# Supplementary material for: MiRNA-186 as a Biomarker of Disease Exacerbation in Rheumatoid Arthritis: Insights from Clinical Data and Molecular Marker Analysis
Source: Int J Mol Sci. 2025 Aug 20;26(16):8039. doi: 10.3390/ijms26168039 (PMC12386512; doi:10.3390/ijms26168039)
Supplement: Supplementary file 1 [file ijms-26-08039-s001.zip]

Archive with 1 entries (1 files):
- ijms-3804253-supplementary.pdf
